# Supplementary material for: Has influenza B/Yamagata become extinct and what implications might this have for quadrivalent influenza vaccines?
Source: Euro Surveill. 2022 Sep 29;27(39):2200753. doi: 10.2807/1560-7917.ES.2022.27.39.2200753 (PMC9524051; doi:10.2807/1560-7917.ES.2022.27.39.2200753)
Supplement: Supplement [file 22-00753_PAGET_Supplement.xlsx]

## Sheet: Sheet1
This supplementary material is hosted by Eurosurveillance as supporting information alongside the article 'Has influenza B-Yamagata become extinct and what implications might this have for quadrivalent influenza vaccines?', on behalf of the authors, who remain responsible for the accuracy and appropriateness of the content. The same standards for ethics, copyright, attributions and permissions as…
We gratefully acknowledge the authors, originating and submitting laboratories of the sequences from GISAID’s EpiFlu™ Database on which this research is based. The list is detailed below.
All submitters of data may be contacted directly via www.gisaid.org
Submitting_Lab	Originating_Lab	Authors	Total
Unknown	Chulalongkorn University	Suntronwong,N.; Klinfueng,S.; Korkong,S.; Vichaiwattana,P.; Thongmee,T.; Vongpunsawad,S.; Poovorawan,Y.	81
	University of Missouri	Tang,C.Y.; Segovia,K.; McElroy,J.A.; Li,T.; Guan,M.; Zhang,X.; Misra,S.; Hang,J.; Wan,X.-F.	63
	Unknown	Abed,Y.	2
		Arencibia,A.	20
		Boga,J.A.; Alvarez-Arguelles,M.E.; Rojo-Alba,S.; Melon,S.	1
		Bulimo,W.D.	16
		Bulimo,W.D.; Opanda,S.M.; Majanja,J.M.; Wadegu,M.O.; Njiri,J.O.; Symekher,S.L.; Achila,R.A.	16
		Bulimo,W.D.; Opanda,S.M.; Majanja,J.M.; Wadegu,M.O.; Njiri,J.O.; Symekher,S.L.; Achilla,R.A.	31
		Chan,T.	122
		Chen,L.; Wang,Z.; Zhao,Z.; Zhang,C.; Cui,H.; Dong,S.	1
		Chen,L.-J.; Guo,J.-J.	5
		Choudhary,M.C.; Thangariyal,S.; Tarai,B.; Gupta,E.	9
		Dastyar,H.; Moattari,A.; Pirbonyeh,N.; Alizadeh,S.	8
		Direct Submission	34
		El-Shesheny,R.; Kandeil,A.; Shama,N.M.A.; Bagato,O.; Webby,R.; Kayali,G.; Ali,M.A.	1
		Falgout,C.R.; Koster,B.L.; Balansay-Ames,M.S.; Graf,P.C.; Myers,C.A.	12
		Fang,Q.; Liang,Y.; Qu,Y.; Ye,Q.; Li,J.; Wang,L.; Xu,W.	15
		Galli,C.; Pariani,E.	68
		Greninger,A.L.; Xie,H.; Cruz,K.R.; Lin,M.J.; Phung,Q.	1
		Gruner,W.E.; Fries,A.C.; Garrett,C.M.; Powell,M.L.; Minnich,D.E.; Couch,M.R.; Hanson,J.F.; DeMarcus,L.S.; Crum,M.E.; Bogue,A.L.; Federinko,S.P.; Macias,E.A.; West,C.A.; Dane,D.J.	49
		Gruner,W.E.; Fries,A.C.; Garrett,C.M.; Powell,M.L.; Minnich,D.E.; Couch,M.R.; Hanson,J.F.; DeMarcus,L.S.; Crum,M.E.; Bogue,A.L.; Federinko,S.P.; Macias,E.A.; West,C.A.; Poel,J.R.	305
		Gruner,W.E.; Fries,A.C.; Garrett,C.M.; Powell,M.L.; Minnich,D.E.; Couch,M.R.; Hanson,J.F.; DeMarcus,L.S.; Sjoberg,P.A.; Bogue,A.L.; Robbins,A.S.; Macias,E.A.; Lambert,A.W.; Dane,D.J.	104
		Gruner,W.E.; Fries,A.C.; Garrett,C.M.; Powell,M.L.; Minnich,D.E.; Couch,M.R.; Hanson,J.F.; DeMarcus,L.S.; Smith,J.P.; Edwards,M.A.; Federinko,S.P.; Macias,E.A.; West,C.A.; Poel,J.R.	172
		Hickman,R.	112
		Hoenemann,M.	73
		Jiao,P.; Fan,W.	1
		Kang,C.; Lee,J.Y.; Kim,J.K.; Lee,N.J.; Kim,M.S.; Jeong,Y.S.	4
		Karamendin,K.; Kydyrmanonov,A.; Klivleyeva,N.; Glebova,T.; Sabyrzhan,T.; Suleimen,B.	1
		Kim,H.M.; Lee,N.; Kim,M.-S.; Kim,J.; Lee,A.; Kang,M.G.; Chung,Y.-S.; Kang,C.	2
		Kim,J.S.; Kim,J.K.; Kim,M.S.; Lee,N.J.; Jeong,Y.S.; Han,M.G.	2
		Kim,K.W.	1
		Lednicky,J.A.	3
		Lednicky,J.A.; Rand,K.H.; Morris,J.G.	12
		Liu,Y.	1
		Maljkovic Berry,I.; Treangen,T.; Fung,C.; Tai,S.; Pollett,S.; Hong,F.; Li,T.; Pireku,P.; Thomanna,A.; German,J.; de Mesquita,P.J.B.; Rutvisuttinunt,W.; Panciera,M.; Lidl,G.; Frieman,M.; Jarman,R.G.; Milton,D.K	1
		Maljkovic Berry,I.; Treangen,T.; Fung,C.; Tai,S.; Pollett,S.; Hong,F.; Li,T.; Pireku,P.; Thomanna,A.; German,J.; de Mesquita,P.J.B.; Rutvisuttinunt,W.; Panciera,M.; Lidl,G.; Frieman,M.; Jarman,R.G.; Milton,D.K.	13
		Monamele,C.G.; Vernet,M.A.; Njankouo,M.R.; Kenmoe,S.; Schoenhals,M.; Yahaya,A.A.; Anong,D.N.; Akoachere,J.F.; Njouom,R.; Monamele,G.C.; Vernet,M.-A.	11
		Nguyen,T.H.; Deng,Y.-M.; Hurt,A.; Kedzierska,K.	1
		Northill,J.A.; Mackay,I.M.	2
		Piralla,A.; Pariani,E.; Giardina,F.; Galli,C.; Sapia,D.; Pellegrinelli,L.; Novazzi,F.; Anselmi,G.; Rovida,F.; Baldanti,F.	23
		Potdar,V.; Hinge,D.; Anukumar,B.	3
		Potdar,V.; Hinge,D.; Chadha,M.	10
		Potdar,V.; Hinge,D.; Dar,L.; Chadha,M.	2
		Potdar,V.; Hinge,D.; Koul,P.; Chadha,M.	1
		Potdar,V.; Hinge,D.; Raj,K.; Chadha,M.	5
		Potdar,V.A.; Saha,U.B.	7
		Qian,X.	64
		Qu,z.; Lu,b.; Wang,y.; Zhu,z.	4
		Rattanaburi,S.; Mayuramart,O.; Khamwut,A.; Chanchaem,P.; Pooworawan,Y.; Payungporn,S.	5
		Saim-Mamoun,A.	1
		Scotch,M.; Faleye,T.; Adams,D.; Sandrolini,H.; Adhikari,S.; Halden,R.U.; Varsani,A.	25
		Shirato,K.; Kume,Y.; Suwa,R.; Kawase,M.; Ono,T.; Chishiki,M.; Okabe,H.; Norito,S.; Sato,M.; Sakuma,H.; Suzuki,S.; Hosoya,M.; Takeda,M.; Hashimoto,K.	2
		Sitz,C.R.; Koster,B.L.; Balansay-Ames,M.S.; Graf,P.C.; Myers,C.A.	134
		Sitz,C.R.; Raridon,B.L.; Balansay,M.S.; Hawksworth,A.W.; Graf,P.C.; Myers,C.A.	26
		Sitz,C.R.; Raridon,B.L.; Balansay-Ames,M.S.; Hawksworth,A.W.; Graf,P.C.; Myers,C.A.	8
		Skowronski,D.M.; Chambers,C.; De Serres,G.; Dickinson,J.A.; Winter,A.-L.; Hickman,R.; Chan,T.; Jassem,A.N.; Drews,S.J.; Charest,H.; Gubbay,J.B.; Bastien,N.; Li,Y.; Krajden,M.	232
		Tan,G.; Pickett,B.; Fedorova,N.; Amedeo,P.; Isom,R.; Hu,L.; Christensen,J.; Durbin,A.; Williams,T.; Alanis,R.; Balmaseda,A.; Bao,Y.; Sanders,R.; Zhdanov,S.; Kiryutin,B.; Lipman,D.J.; Tatusova,T.; Hatcher,E.; Gordon,A.	2
		Tan,G.; Pickett,B.; Fedorova,N.; Amedeo,P.; Isom,R.; Hu,L.; Christensen,J.; Miller,J.; Durbin,A.; Williams,T.; Arumemi,F.; Alanis,R.; Balmseda,A.; Schiller,A.; Patel,M.; Kubale,J.; Gordon,A.	61
		Tan,G.; Pickett,B.; Fedorova,N.; Amedeo,P.; Isom,R.; Hu,L.; Christensen,J.; Novotny,M.; Durbin,A.; Rocchi,I.; Williams,T.; Griesemer,S.; Popowich,M.; Bao,Y.; Sanders,R.; Zhdanov,S.; Kiryutin,B.; Lipman,D.J.; Tatusova,T.; Hatcher,E.; St. George,K.	18
		Virk,R.K.; Jayakumar,J.; Mendenhall,I.H.; Moorthy,M.; Lam,P.; Linster,M.; Lim,J.; Lin,C.; Oon,L.L.; Lee,H.K.; Koay,E.S.; Vijaykrishna,D.; Smith,G.J.; Su,Y.C.	61
		Voronina,O.L.	4
		Wang,F.G.	1
		Yakubu,A.M.; Ampofo,W.K.; Kotey,E.	2
		Zeighami,R.; Pan,R.; Balansay-Ames,M.S.; Vo,S.; Myers,C.A.; Christy,N.C.	7
		Zhang,Q.; Yan,Y.	99
B.C. Centre for Disease Control	B.C. Centre for Disease Control		1
Cantacuzino Institute	Cantacuzino Institute	Mihaela,Lazar; Sorin,Dinu	47
		Mihaela,Lazar; Sorin,Dinu; Carmen,Cherciu	19
		Mihaela,Lazar; Sorin,Dinu; Carmen,Cherciu	8
		Mihaela,Lazar;Luiza,Ustea;Sorin,Dinu	6
		Mihaela,Lazar;Sorin,Dinu	1
		Mihaela,Lazar;Sorin,Dinu;Carmen,Cherciu	11
	Unknown	Mihaela,Lazar; Sorin,Dinu	3
		Mihaela,Lazar; Sorin,Dinu; Carmen,Cherciu	1
Centers for Disease Control and Prevention	ADImmune Corporation		26
	ADPH Bureau of Clinical Laboratories		29
	Alaska State Virology Lab		30
	Arizona Department of Health Services		56
	Arkansas Department of Health		18
	Baylor Scott and White Health		40
	California Department of Health Services		127
	Caribbean Epidemiology Center		17
	CDC-Kenya		14
	CENETROP		30
	Central Laboratory of Public Health		12
	Central Laboratory, Bureau of Public Health		1
	Central Public Health Laboratory, Ministry of Health		20
	Central Public Health Reference Laboratory		1
	Centre de Recherche Medicale et Sanitaire (CERMES)		4
	Children's Hospital of Pittsburgh UPMC		44
	Colorado Department of Health Lab		36
	Connecticut Department. of Public Health		62
	Contiguo a Hospital Rosales		33
	CSEE		6
	Dallas County Health and Human Services		17
	DC Public Health Lab		23
	Delaware Public Health Lab		41
	Departamento de Laboratorio de Salud Pública (DLSP)		10
	Florida Department of Health-Jacksonville		46
	Florida Department of Health-Tampa		66
	Georgia Public Health Laboratory		31
	Government Virus Unit		37
	Houston Department of Health and Human Services		11
	icddr,b International Centre for Diarrhoeal Disease Research, Bangladesh		68
	Illinois Department of Public Health-Carbondale		33
	Illinois Department of Public Health-Chicago		1
	Illinois Department of Public Health-Springfield		2
	Indiana State Department of Health Laboratories		43
	INRB Service de Virologie		15
	INSPI		30
	Institut Pasteur de Madagascar		4
	Institute for Biomedical Sciences		18
	Institute National D'Hygiene		3
	Institute of Environmental Science & Research		77
	Institute of Epidemiology and Infectious Diseases AMS of Ukraine		13
	Institute of Epidemiology Disease Control and Research (IEDCR) & Bangladesh National Influenza Centre (NIC)		45
	Institute of Immunology and Virology Torlak		10
	Institute of Public Health		5
	Institute of Public Health (Macedonia)		7
	Instituto Adolfo Lutz		29
	Instituto Conmemorativo Gorgas de Estudios de la Salud		11
	Instituto de Salud Publica de Chile		93
	Instituto Nacional de Enfermedades Infecciosas		51
	Instituto Nacional de Laboratoriosde Salud (INLASA)		22
	Instituto Nacional de Salud de Columbia		24
	Instituto Oswaldo Cruz FIOCRUZ - Laboratory of Respiratory Viruses and Measles (LVRS)		36
	Intituto Nacional de Epidemiologia		13
	Iowa State Hygienic Laboratory		61
	IRSS		9
	Ivanovsky Research Institute of Virology RAMS		11
	Kansas Department of Health and Environment		8
	Kentucky Division of Laboratory Services		38
	L.A. County Public Health Laboratory		2
	Laboratoire National de Sante Publique		50
	Laboratório de Isolamento Viral		15
	Laboratorio de Referencia Nacional Virus Respiratorios, Instituto Nacional de Salud		37
	Laboratorio de Virologia, Direccion de Microbiologia		16
	Laboratorio de Virus Respiratorio		58
	Laboratorio Nacional de Influenza		7
	Laboratorio Nacional De Salud Guatemala		13
	Laboratorio Nacional de Salud Publica Dr. Defillo		5
	Laboratorio Nacional de Virologia		9
	Louisiana Department of Health and Hospitals		52
	Maine Health and Environmental Testing Laboratory		40
	Marshfield Clinic Research Foundation		419
	Maryland Department of Health and Mental Hygiene		65
	Massachusetts Department of Public Health		37
	Michigan Department of Community Health		62
	Ministry of Health		18
	Ministry of Health Bahrain		23
	Ministry of Health, NIHRD		3
	Minnesota Department of Health		68
	Mississippi Public Health Laboratory		28
	Missouri Department. of Health & Senior Services		37
	Montana Laboratory Services Bureau		59
	National Center for Communicable Diseases		15
	National Center for Laboratory and Epidemiology		33
	National Influenza Center		21
	National Influenza Center French Guiana and French Indies		17
	National Influenza Lab		7
	National Influenza Laboratory, Natl. Center of Inf. & Parasitic Dis		2
	National Influenza Reference Laboratory		1
	National Institute for Communicable Disease		9
	National Institute for Medical Research		5
	National Institute of Health		32
	National Institute of Hygiene and Epidemiology		9
	National Institute of Infectious Diseases (NIID)		14
	National Institute of Virology		13
	National Microbiology Laboratory, Public Health Agency of Canada (PHAC)		63
	National Public Health Laboratory		43
	National Virology Laboratory, Center Microbiological Investigations		1
	Nebraska Public Health Lab		17
	Nevada State Health Laboratory		18
	New Hampshire Public Health Laboratories		41
	New Jersey Department of Health & Senior Services		48
	New Mexico Department of Health		33
	New York State Department of Health		55
	NIC Lab CVD-MALI		11
	North Carolina State Laboratory of Public Health		40
	North Dakota Department of Health		24
	Ohio Department of Health Laboratories		23
	Oklahoma State Department of Health		40
	Oregon Public Health Laboratory		36
	Pasteur Institut of Côte d'Ivoire		1
	Pasteur Institute, Influenza Laboratory		12
	Pennsylvania Department of Health		32
	Public Health Laboratory, Virology Unit		19
	Puerto Rico Department of Health		44
	Rafic Hariri University Hospital 4th floor DNA/Research Lab		18
	Research Institute for Tropical Medicine, Virology Department		10
	Rhode Island Department of Health		24
	Royal Centre for Disease Control		15
	Russian Academy of Medical Sciences		18
	San Antonio Metropolitan Health		17
	Seattle & King County Public Health Lab		14
	Shaikh Khalifa Medical City		38
	South Carolina Department of Health		15
	South Dakota Public Health Lab		38
	Southern Nevada Public Health Lab		3
	St. Jude Children's Research Hospital		2
	State of Hawaii Department of Health		86
	State of Idaho Bureau of Laboratories		40
	State Research Center of Virology and Biotechnology (VECTOR)		6
	Tennessee Department of Health Laboratory-Nashville		18
	Texas Department of State Health Services-Laboratory Services		29
	University of Michigan SPH EPID		114
	University of the West Indies		30
	UPMC-CLB Dept of Microbiology		1
	Utah Department of Health		51
	Vanderbilt University Medical Center		39
	Vermont Department of Health Laboratory		12
	Virginia Division of Consolidated Laboratories		51
	Washington State Public Health Laboratory		64
	West Virginia Office of Laboratory Services		38
	WHO Chinese National Influenza Center		11
	WHO Collaborating Centre for Reference and Research on Influenza		1
	WHO National Influenza Centre, National Institute of Medical Research (NIMR)		41
	Wisconsin State Laboratory of Hygiene		86
	Wyoming Public Health Laboratory		41
Centers for Disease Control, R.O.C. (Taiwan)	Centers for Disease Control, R.O.C. (Taiwan)		2
	Unknown		21
Central Research Institute of Epidemiology	Center of Hygiene and Epidemiology in Kaluga Region		1
	Center of Hygiene and Epidemiology in the Karachay-Cherkess Republic		2
	Center of Hygiene and Epidemiology in Vologda Oblast		1
	Unknown		28
CNR Virus des Infections Respiratoires - France SUD	CNR Virus des Infections Respiratoires - France SUD		9
Crick Worldwide Influenza Centre	"VEFA" Center		8
	Aristotelian University of Thessaloniki		5
	Barcelona, Facultad de Medicina		5
	Cantacuzino Institute		16
	Centers for Disease Control and Prevention		1
	Central Health Laboratory		21
	Central Public Health Laboratory (CPHL) West Bank		4
	Central Public Health Laboratory, Ministry of Health		26
	Central Veterinary Institute Budapest		16
	Central Virology Laboratory Israel (NIC)		24
	Centre de Recherche Medicale et Sanitaire (CERMES)		3
	Centre for Diseases Control and Prevention		29
	Centre Pasteur du Cameroun		21
	CNR Virus des Infections Respiratoires - France SUD		21
	Croatian Institute of Public Health		5
	Erasmus Medical Center		2
	General Laboratories and Blood Banks, Dept of Molecular Biology, Regional Laboratory		1
	Government Virus Unit		52
	Health Protection Inspectorate		10
	Hellenic Pasteur Institute		12
	Hopital Cantonal Universitaire de Geneves		51
	INRSP-Institut National de Recherches en Sante Publique		4
	Institut National d'Hygiène		16
	Institut Pasteur		33
	Institut Pasteur d'Algerie		6
	Institut Pasteur de Dakar		11
	Institut Pasteur de Madagascar		9
	Institute of Epidemiology and Infectious Diseases AMS of Ukraine		6
	Institute of Immunology and Virology Torlak		28
	Institute of Public Health		10
	Institute of Public Health		12
	Institute of Public Health (Macedonia)		11
	Instituto de Salud Carlos III		22
	Instituto Nacional de Enfermedades Infecciosas		9
	Instituto Nacional de Saude (INSA)		37
	Istituto Superiore di Sanità		28
	Ivanovsky Research Institute of Virology RAMS		12
	Laboratoire National de Sante		1
	Laboratory Directorate		16
	Laboratory for Virology, National Institute of Public Health		22
	Laboratory of Influenza and ILI		2
	Landspitali - University Hospital		25
	Lithuanian AIDS Center Laboratory		11
	Mater Dei Hospital		16
	Medical University Vienna		1
	Ministry of Health and Population		8
	Ministry of Health of Ukraine		2
	Ministry of Health Riyadh		14
	National Centre for Disease Control and Public Health		11
	National Centre for Preventive Medicine		2
	National Centre of Infectious and		14
	National Influenza Center of Iran, Virology Department, School of Public Health, Tehran University of Medical Sciences	Talat Mokhtari Azad, John McCauley	1
	National Influenza Center of Republic of Korea, Korea CDC		4
	National Influenza Centre-Tunis, Unit Virology, Microbiology Laboratory, Charles Nicolle's Hospital		22
	National Institute for Communicable Disease		8
	National Institute for Health and Welfare		8
	National Institute for Public Health and the Environment (RIVM)		5
	National Institute of Public Health		1
	National Institute of Public Health - National Institute of Hygiene		29
	National Public Health Institute of Slovakia		9
	National Public Health Laboratory		2
	National Reference Laboratory		12
	National Virology Laboratory, Center Microbiological Investigations		26
	Nicosia General Hospital		18
	Pasteur Institut of Côte d'Ivoire		20
	Public Health Agency of Sweden		8
	Public health institute of the Republic of Srpska		8
	Rafic Hariri University Hospital 4th floor DNA/Research Lab		11
	Refik Saydam National Public Health Agency		15
	Regional Virus Laboratory, Microbiology Department, Royal Victoria Hospital		29
	Robert Koch Institute Nationales Referenzzentrum für Influenza		36
	Scientific Institute of Public Health		43
	State Agency, Infectology Center of Latvia		6
	State Research Center of Virology and Biotechnology (VECTOR)		6
	Statens Serum Institute		15
	Supreme Health Council		11
	Tehran University of Medical Sciences		7
	Turkmenistan Reference Laboratory		1
	UCD National Virus Reference Laboratory		22
	UK Health Security Agency - Colindale		16
	Universidad de Valladolid		9
	University of Ghana		8
	University of Sarajevo		11
	University of Vienna		23
	WHO National Influenza Centre		60
	WHO National Influenza Centre Russian Federation		13
Erasmus Medical Center	Erasmus Medical Center		25
Evandro Chagas Institute	Evandro Chagas Institute		38
	National Influenza Center		1
Hellenic Pasteur Institute	Hellenic Pasteur Institute	Maria,Euagelidou; Aspasia,Kontou; Vasiliki,Pogka; Antonios,Kalliaropoulos; Andreas,Mentis; Athanasios,Kossyvakis	3
		Pogka, Vasiliki; Kalliaropoulos, Antonios; Kossyvakis, Athanassios; Mentis, Andreas	2
		Pogka, Vasiliki; Kalliaropoulos, Antonios; Mentis, Andreas	13
Hong Kong Department of Health	Hong Kong Department of Health	Mak,G.C.	3
		Mak,G.C.; Lo,J.Y.C.	5
Hospital Clínic de Barcelona	Hospital Clínic	Mosquera, MM.; De Molina, P.; Isanta, R.; Marcos, MA.; Vila, J.	1
Hospital Universitari Vall d'Hebron	Hospital Universitari Vall d'Hebron		1
		Andres, C.; Gonzalez-Sanchez, A; Pinana, M; Martin, MC.; Codina, MG.; Pumarola, T; Anton, A.	19
		Anton, A.; Martin, MC.; Andres, C.; Codina, MG.; Pumarola, T.	63
Hungarian National Center of Epidemiology	National Public Health Institute		10
ICMR-National Institute of Virology	National Institute of Virology		1
Institut Pasteur	Institut Pasteur		8
		S,Behillil	2
	Unknown		235
Institut Pasteur of Shanghai, CAS	Institut Pasteur of Shanghai		4
Institute of Liver and Biliary Sciences	Institute of Liver and Biliary Sciences		3
	Unknown		5
Instituto Adolfo Lutz	Instituto Adolfo Lutz	Santos,Katia;Silva,Daniela;Benega,Margarete;Paulino,Renato;Santos,Cecilia;Paiva,Terezinha	21
		Santos,Katia;Silva,Daniela;Benega,Margarete;Santos,Cecilia;Paiva,Terezinha	14
	Unknown	Santos,Katia;Silva,Daniela;Benega,Margarete;Santos,Cecilia;Paiva,Terezinha	1
Instituto de diagnóstico y Referencia Epidemiologicos (INDRE)	Instituto de Diagnostico y Referencia Epidemiologicos		5
	Instituto de diagnóstico y Referencia Epidemiologicos INDRE		2
		Rodriguez-Maldonado,A.P.; Wong-Arambula,C.E.; Del Mazo-Lopez,J.C.; Serrano-Gutierrez,S.; Landa-Flores,M.G.; Floriani-Verdugo,J.R.; Cruz-Ortiz,N.; Nunez-Garcia,T.E.; Arellano-Suarez,D.S.; Barrera-Badillo,G.; Lopez-Martinez,I.; Diaz-Quinones,J.A.; Ramirez-G	2
		Rodriguez-Maldonado,A.P.; Wong-Arambula,C.E.; Del Mazo-Lopez,J.C.; Serrano-Gutierrez,S.; Landa-Flores,M.G.; Floriani-Verdugo,J.R.; Cruz-Ortiz,N.; Nunez-Garcia,T.E.; Arellano-Suarez,D.S.; Barrera-Badillo,G.; Torres-Longoria,B.; Lopez-Martinez,I.; Diaz-Quin	3
Instituto de Salud Carlos III	Instituto de Salud Carlos III	Iglesias Caballero, María	1
		Iglesias-Caballero,M; Pozo,F; Calderon,A.; Gonzalez -Esguevillas,M.; Molinero,M.; Iglesias,M. ; Gutierrez, M.; Casas,I.	1
		Pozo,F; Calderon,A.; Gonzalez -Esguevillas,M.; Molinero,M.; Casas,I.	6
		Pozo,F; Calderon,A.; Gonzalez -Esguevillas,M.; Molinero,M.; Iglesias,M. ; Gutierrez, M.; Casas,I.	55
		Pozo,F; Gonzalez -Esguevillas,M.; Molinero,M.; Casas,I.	1
	Servicio de Microbiología Clínica Universidad de Navarra	Pozo,F; Calderon,A.; Gonzalez -Esguevillas,M.; Molinero,M.; Casas,I.	4
	Servicio de Microbiología Complejo Hospitalario de Navarra	Pozo,F; Calderon,A.; Gonzalez -Esguevillas,M.; Molinero,M.; Casas,I.	5
		Pozo,F; Calderon,A.; Gonzalez -Esguevillas,M.; Molinero,M.; Iglesias,M. ; Gutierrez, M.; Casas,I.	59
	Servicio de Microbiología Hospital Central Universitario de Asturias	Pozo,F; Calderon,A.; Gonzalez -Esguevillas,M.; Molinero,M.; Casas,I.	2
		Pozo,F; Calderon,A.; Gonzalez -Esguevillas,M.; Molinero,M.; Iglesias,M. ; Gutierrez, M.; Casas,I.	5
	Servicio de Microbiología Hospital Donostia	Pozo,F; Calderon,A.; Gonzalez -Esguevillas,M.; Molinero,M.; Casas,I.	12
		Pozo,F; Calderon,A.; Gonzalez -Esguevillas,M.; Molinero,M.; Iglesias,M. ; Gutierrez, M.; Casas,I.	71
	Servicio de Microbiología Hospital Meixoeiro	Pozo,F; Calderon,A.; Gonzalez -Esguevillas,M.; Molinero,M.; Casas,I.	1
		Pozo,F; Calderon,A.; Gonzalez -Esguevillas,M.; Molinero,M.; Iglesias,M. ; Gutierrez, M.; Casas,I.	2
	Servicio de Microbiología Hospital Miguel Servet	Pozo,F; Calderon,A.; Gonzalez -Esguevillas,M.; Molinero,M.; Iglesias,M. ; Gutierrez, M.; Casas,I.	7
	Servicio de Microbiología Hospital Ramón y Cajal	Pozo,F; Calderon,A.; Gonzalez -Esguevillas,M.; Molinero,M.; Iglesias,M. ; Gutierrez, M.; Casas,I.	2
	Servicio de Microbiología Hospital San Pedro	Pozo,F; Calderon,A.; Gonzalez -Esguevillas,M.; Molinero,M.; Iglesias,M. ; Gutierrez, M.; Casas,I.	1
	Servicio de Microbiología Hospital San Pedro de Alcántara	Pozo,F; Calderon,A.; Gonzalez -Esguevillas,M.; Molinero,M.; Casas,I.	3
		Pozo,F; Calderon,A.; Gonzalez -Esguevillas,M.; Molinero,M.; Iglesias,M. ; Gutierrez, M.; Casas,I.	36
		Pozo,F; Gonzalez -Esguevillas,M.; Molinero,M.; Casas,I.	1
	Servicio de Microbiología Hospital Universitario de Ceuta	Pozo,F; Calderon,A.; Gonzalez -Esguevillas,M.; Molinero,M.; Iglesias,M. ; Gutierrez, M.; Casas,I.	13
	Servicio de Microbiología Hospital Universitario Marqués de Valdecilla	Pozo,F; Calderon,A.; Gonzalez -Esguevillas,M.; Molinero,M.; Iglesias,M. ; Gutierrez, M.; Casas,I.	6
	Servicio de Microbiología Hospital Universitario Son Espases	Pozo,F; Calderon,A.; Gonzalez -Esguevillas,M.; Molinero,M.; Casas,I.	2
		Pozo,F; Calderon,A.; Gonzalez -Esguevillas,M.; Molinero,M.; Iglesias,M. ; Gutierrez, M.; Casas,I.	10
		Pozo,F; Gonzalez -Esguevillas,M.; Molinero,M.; Casas,I.	1
	Servicio de Microbiología Hospital Virgen de las Nieves	Pozo,F; Calderon,A.; Gonzalez -Esguevillas,M.; Molinero,M.; Iglesias,M. ; Gutierrez, M.; Casas,I.	9
Instituto de Salud Publica de Chile	Instituto de Salud Publica de Chile		75
		Tognarelli J, Lagos J, Arata L, Fasce R, Fernandez J	29
		Tognarelli, J.; Lagos, J.; Arata, L.; Fasce, R.; Fernandez, J.	143
Instituto Nacional de Saude (INSA)	Instituto Nacional de Saude (INSA)	Guiomar, R.; Pechirra, P.; Cristóvão, P.; Costa, I.; Conde, P.	1
		Guiomar, R.;Pechirra, P.; Crist?v?o, P.; Costa, I.; Conde, P.	1
		Guiomar, R.;Pechirra, P.; Cristovao, P.; Costa, I.; Conde, P.	139
Instituto Oswaldo Cruz FIOCRUZ - Laboratory of Respiratory Viruses and Measles (LVRS)	Laboratório Central de Saúde Pública Professor Gonçalo Moniz, LACEN-BA	NIC,FIOCRUZ	10
	Laboratório Central do Estado do Paraná - LACEN/PR	NIC,FIOCRUZ	12
	LACEN SC	NIC,FIOCRUZ	18
		Resende, P.C.; Motta, F.C.; Pereira, E.C.; Arantes, I.; Rocha, A.S.; Silva, B.M.; Carvalho, J.M.; Pinto, L.M.; Siqueira, M.	1
	LACEN/ES - Laboratório Central de Saúde Pública do Espírito Santo	NIC, FIOCRUZ	1
		NIC,FIOCRUZ	7
	LACEN/RS - Laboratório Central de Saúde Pública do Rio Grande do Sul	NIC,FIOCRUZ	2
Istituto Superiore di Sanità (ISS)	Fondazione IRCCS Policlinico San Matteo		6
	Laboratorio Aziendale di Microbiologia e Virologia/Comprensorio sanitario di Bolzano		3
	Università Cattolica del Sacro Cuore		6
	Università degli Studi di Padova		2
	University of Florence		3
	University of Milan		6
	University of Parma		8
	University of Perugia		6
	University of Trieste		4
	University Vita-Salute San Raffaele		1
Laboratoire National de Santé	Laboratoire National de Santé		21
	Unknown		1
Laboratorio Central de Salud Publica	Central Laboratory of Public Health	Cynthia,Vazquez; Shirley,Villalba; Maria Jose,Ortega; Andrea,Gomez de la Fuente; Juan,Torales	1
	Laboratorio Central de Salud Publica	Cynthia,Vazquez; Shirley,Villalba; Maria Jose,Ortega; Andrea,Gomez de la Fuente; Juan,Torales	3
Medical University Vienna	Department of Virology, Medical University Vienna		13
		Redlberger-Fritz, M.	159
Ministry of Health Turkey	Refik Saydam National Public Health Agency		30
Ministry of Health, Singapore	Ministry of Health, Singapore	Chen,B.; Phuah,S.P.; Mak,T.M.; Chen,S.L.; Yeo,J; Cui,L; Lin,R.T.P.	125
		Chen,B.; Zhou, Z.; Mak,T.M.; Cui,L; Lin,R.T.P.	9
		Chen,B.;Zhou, Z.; Mak,T.M.; Cui,L; Lin,R.T.P.	18
	Unknown	Chen,B.; Zhou, Z.; Mak,T.M.; Cui,L; Lin,R.T.P.	7
N.F. Gamaleya Research Center for Epidemiology and Microbiology	NIC Russia, Ivanovsky Research Institute of Virology		1
National Center for Communicable Diseases	National Center for Communicable Diseases	Naranzul, Tsedenbal	2
	Unknown	Tsedenbal, Naranzul	2
National Center for Expertise, Kazakhstan	CSEE	Askar, Abdaliyev; Balzira, Demessinova; Ainash, Omralina; Zhuldyz, Sutzhanova	2
National Centre for Disease Control (NCDC)	National Center for Communicable Diseases	Ankhbayar,Sandagdorj; Naranzul,Tsedenbal; Bayasgalan,Namuutsetseg	4
National Influenza Center, Ministry of Health	Departamento de Laboratorio de Salud Pública (DLSP)		9
National Influenza Centre for Northern Greece	Aristotelian University of Thessaloniki	Angeliki,Melidou;Georgia,Gioula;Maria,Exindari;Anna,Papa	3
National Institute for Biological Standards and Control (NIBSC)	Unknown	Nicolson, Carolyn	2
National Institute for Communicable Diseases (NICD)	National Institute for Communicable Diseases (NICD)		1
National Institute for Health and Welfare	Helsinki University Central Hospital, Laboratory Services (HUSLAB)	Ikonen, N; Haveri, A	1
	National Institute for Health and Welfare	Ikone, N; Haveri, A	1
		Ikone, Niina; Haveri, Anu	2
		Ikone,N; Haveri,A	5
		Ikone,N;Haveri,A	2
		Ikonen, N; Haveri, A	18
		Ikonen, N; Haveri,A	1
		Ikonen, Niina; Haveri, Anu	2
		Ikonen,N; Haveri,A	5
		Ikonen,N;Haveri,A	2
	Turku University Central Hospital, Microbiology and Genetics, Department of Clinical Virology	Ikonen, N; Haveri, A; Vuorinen, T	2
National Institute for Public Health and the Environment (RIVM)	National Institute for Public Health and the Environment (RIVM)	A.Meijer, P.Overduin	137
National Institute of Infectious Diseases (NIID)	Aichi Prefectural Institute of Public Health	Kuwahara,Tomoko;Takashita,Emi;Fujisaki,Seiichiro;Shirakura,Masayuki;Watanabe,Shinji;Hasegawa,Hideki	1
		Kuwahara,Tomoko;Takashita,Emi;Fujisaki,Seiichiro;Shirakura,Masayuki;Watanabe,Shinji;Odagiri,Takato	9
	Akita Research Center for Public Health and Environment	Kuwahara,Tomoko;Takashita,Emi;Fujisaki,Seiichiro;Shirakura,Masayuki;Watanabe,Shinji;Odagiri,Takato	3
	Amagasaki City Institute of Public Health	Kuwahara,Tomoko;Takashita,Emi;Fujisaki,Seiichiro;Shirakura,Masayuki;Watanabe,Shinji;Odagiri,Takato	1
	Aomori Prefectural Institute of Public Health and Environment	Kuwahara,Tomoko;Takashita,Emi;Fujisaki,Seiichiro;Shirakura,Masayuki;Watanabe,Shinji;Odagiri,Takato	2
	Center for Disease Control	Kuwahara,Tomoko;Takashita,Emi;Fujisaki,Seiichiro;Shirakura,Masayuki;Watanabe,Shinji;Odagiri,Takato	47
	Center for Public Health and Environment, Hiroshima Prefectural Technology Research Institute	Kuwahara,Tomoko;Takashita,Emi;Fujisaki,Seiichiro;Shirakura,Masayuki;Watanabe,Shinji;Odagiri,Takato	6
	Chiba City Institute of Health and Environment	Kuwahara,Tomoko;Takashita,Emi;Fujisaki,Seiichiro;Shirakura,Masayuki;Watanabe,Shinji;Odagiri,Takato	5
	Chiba Prefectural Institute of Public Health	Kuwahara,Tomoko;Takashita,Emi;Fujisaki,Seiichiro;Shirakura,Masayuki;Watanabe,Shinji;Odagiri,Takato	1
	Ehime Prefecture Institute of Public Health and Environmental Science	Kuwahara,Tomoko;Takashita,Emi;Fujisaki,Seiichiro;Shirakura,Masayuki;Watanabe,Shinji;Odagiri,Takato	2
	Fukui Prefectural Institute of Public Health	Kuwahara,Tomoko;Takashita,Emi;Fujisaki,Seiichiro;Shirakura,Masayuki;Watanabe,Shinji;Odagiri,Takato	4
	Fukuoka City Institute for Hygiene and the Environment	Kuwahara,Tomoko;Takashita,Emi;Fujisaki,Seiichiro;Shirakura,Masayuki;Watanabe,Shinji;Odagiri,Takato	2
	Fukuoka Institute of Public Health and Environmental Sciences	Kuwahara,Tomoko;Takashita,Emi;Fujisaki,Seiichiro;Shirakura,Masayuki;Watanabe,Shinji;Odagiri,Takato	1
	Fukushima Prefectural Institute of Public Health	Kuwahara,Tomoko;Takashita,Emi;Fujisaki,Seiichiro;Shirakura,Masayuki;Watanabe,Shinji;Odagiri,Takato	3
	Gifu Municipal Institute of Public Health	Kuwahara,Tomoko;Takashita,Emi;Fujisaki,Seiichiro;Shirakura,Masayuki;Watanabe,Shinji;Odagiri,Takato	2
	Gifu Prefectural Institute of Health and Environmental Sciences	Kuwahara,Tomoko;Takashita,Emi;Fujisaki,Seiichiro;Shirakura,Masayuki;Watanabe,Shinji;Odagiri,Takato	5
	Gunma Prefectural Institute of Public Health and Environmental Sciences	Kuwahara,Tomoko;Takashita,Emi;Fujisaki,Seiichiro;Shirakura,Masayuki;Watanabe,Shinji;Odagiri,Takato	4
	Hamamatsu City Health Environment Research Center	Kuwahara,Tomoko;Takashita,Emi;Fujisaki,Seiichiro;Shirakura,Masayuki;Watanabe,Shinji;Odagiri,Takato	1
	Hiroshima City Institute of Public Health	Kuwahara,Tomoko;Takashita,Emi;Fujisaki,Seiichiro;Shirakura,Masayuki;Watanabe,Shinji;Odagiri,Takato	1
	Hokkaido Institute of Public Health	Kuwahara,Tomoko;Takashita,Emi;Fujisaki,Seiichiro;Shirakura,Masayuki;Watanabe,Shinji;Odagiri,Takato	2
	Hyogo Prefectural Institute of Public Health and Consumer Sciences	Kuwahara,Tomoko;Takashita,Emi;Fujisaki,Seiichiro;Shirakura,Masayuki;Watanabe,Shinji;Odagiri,Takato	5
	Ibaraki Prefectural Institute of Public Health	Kuwahara,Tomoko;Takashita,Emi;Fujisaki,Seiichiro;Shirakura,Masayuki;Watanabe,Shinji;Odagiri,Takato	2
	Ishikawa Prefectural Institute of Public Health and Environmental Science	Kuwahara,Tomoko;Takashita,Emi;Fujisaki,Seiichiro;Shirakura,Masayuki;Watanabe,Shinji;Odagiri,Takato	2
	Kagawa Prefectural Research Institute for Environmental Sciences and Public Health	Kuwahara,Tomoko;Takashita,Emi;Fujisaki,Seiichiro;Shirakura,Masayuki;Watanabe,Shinji;Odagiri,Takato	2
	Kagoshima Prefectural Institute for Environmental Research and Public Health	Kuwahara,Tomoko;Takashita,Emi;Fujisaki,Seiichiro;Shirakura,Masayuki;Watanabe,Shinji;Odagiri,Takato	3
	Kanagawa Prefectural Institute of Public Health	Kuwahara,Tomoko;Takashita,Emi;Fujisaki,Seiichiro;Shirakura,Masayuki;Watanabe,Shinji;Odagiri,Takato	5
	Kawasaki City Institute of Public Health	Kuwahara,Tomoko;Takashita,Emi;Fujisaki,Seiichiro;Shirakura,Masayuki;Watanabe,Shinji;Odagiri,Takato	7
	Kitakyusyu City Institute of Enviromental Sciences	Kuwahara,Tomoko;Takashita,Emi;Fujisaki,Seiichiro;Shirakura,Masayuki;Watanabe,Shinji;Odagiri,Takato	1
	Kobe Institute of Health	Kuwahara,Tomoko;Takashita,Emi;Fujisaki,Seiichiro;Shirakura,Masayuki;Watanabe,Shinji;Hasegawa,Hideki	1
		Kuwahara,Tomoko;Takashita,Emi;Fujisaki,Seiichiro;Shirakura,Masayuki;Watanabe,Shinji;Odagiri,Takato	3
	Kochi Public Health and Sanitation Institute	Kuwahara,Tomoko;Takashita,Emi;Fujisaki,Seiichiro;Shirakura,Masayuki;Watanabe,Shinji;Odagiri,Takato	2
	Kumamoto City Environmental Research Center	Kuwahara,Tomoko;Takashita,Emi;Fujisaki,Seiichiro;Shirakura,Masayuki;Watanabe,Shinji;Odagiri,Takato	2
	Kumamoto Prefectural Institute of Public Health and Environmental Science	Kuwahara,Tomoko;Takashita,Emi;Fujisaki,Seiichiro;Shirakura,Masayuki;Watanabe,Shinji;Odagiri,Takato	1
	Kyoto City Institute of Health and Environmental Sciences	Kuwahara,Tomoko;Takashita,Emi;Fujisaki,Seiichiro;Shirakura,Masayuki;Watanabe,Shinji;Odagiri,Takato	1
	Kyoto Prefectural Institute of Public Health and Environment	Kuwahara,Tomoko;Takashita,Emi;Fujisaki,Seiichiro;Shirakura,Masayuki;Watanabe,Shinji;Odagiri,Takato	1
	Mie Prefecture Health and Environment Research Institute	Kuwahara,Tomoko;Takashita,Emi;Fujisaki,Seiichiro;Shirakura,Masayuki;Watanabe,Shinji;Odagiri,Takato	5
	Miyagi Prefectural Institute of Public Health and Environment	Kuwahara,Tomoko;Takashita,Emi;Fujisaki,Seiichiro;Shirakura,Masayuki;Watanabe,Shinji;Odagiri,Takato	4
	Miyazaki Prefectural Institute for Public Health and Environment	Kuwahara,Tomoko;Takashita,Emi;Fujisaki,Seiichiro;Shirakura,Masayuki;Watanabe,Shinji;Odagiri,Takato	2
	Nagano City Health Center	Kuwahara,Tomoko;Takashita,Emi;Fujisaki,Seiichiro;Shirakura,Masayuki;Watanabe,Shinji;Odagiri,Takato	3
	Nagano Environmental Conservation Research Institute	Kuwahara,Tomoko;Takashita,Emi;Fujisaki,Seiichiro;Shirakura,Masayuki;Watanabe,Shinji;Odagiri,Takato	8
	Nagasaki Prefectural Institute for Environment Research and Public Health	Kuwahara,Tomoko;Takashita,Emi;Fujisaki,Seiichiro;Shirakura,Masayuki;Watanabe,Shinji;Odagiri,Takato	2
	Nara Prefectural Institute for Hygiene and Environment	Kuwahara,Tomoko;Takashita,Emi;Fujisaki,Seiichiro;Shirakura,Masayuki;Watanabe,Shinji;Odagiri,Takato	2
	National Center for Communicable Diseases	Kuwahara,Tomoko;Takashita,Emi;Fujisaki,Seiichiro;Shirakura,Masayuki;Watanabe,Shinji;Odagiri,Takato	8
	National Center for Laboratory and Epidemiology	Kuwahara,Tomoko;Takashita,Emi;Fujisaki,Seiichiro;Shirakura,Masayuki;Watanabe,Shinji;Odagiri,Takato	43
	National Health Laboratory	Kuwahara,Tomoko;Takashita,Emi;Fujisaki,Seiichiro;Shirakura,Masayuki;Watanabe,Shinji;Odagiri,Takato	20
	National Institute of Health	Kuwahara,Tomoko;Takashita,Emi;Fujisaki,Seiichiro;Shirakura,Masayuki;Watanabe,Shinji;Odagiri,Takato	12
	National Institute of Infectious Diseases (NIID)	Kuwahara,Tomoko;Takashita,Emi;Fujisaki,Seiichiro;Shirakura,Masayuki;Watanabe,Shinji;Odagiri,Takato	67
	National Public Health Laboratory	Kuwahara,Tomoko;Takashita,Emi;Fujisaki,Seiichiro;Shirakura,Masayuki;Watanabe,Shinji;Odagiri,Takato	5
		Takashita,Emi;Fujisaki,Seiichiro;Shirakura,Masayuki;Watanabe,Shinji;Hasegawa,Hideki	2
	Niigata City Institute of Public Health and Environment	Kuwahara,Tomoko;Takashita,Emi;Fujisaki,Seiichiro;Shirakura,Masayuki;Watanabe,Shinji;Odagiri,Takato	3
	Niigata Prefectural Institute of Public Health and Environmental Sciences	Kuwahara,Tomoko;Takashita,Emi;Fujisaki,Seiichiro;Shirakura,Masayuki;Watanabe,Shinji;Odagiri,Takato	5
		Takashita,Emi;Fujisaki,Seiichiro;Shirakura,Masayuki;Watanabe,Shinji;Hasegawa,Hideki	1
	Oita Prefectural Institute of Health and Environment	Kuwahara,Tomoko;Takashita,Emi;Fujisaki,Seiichiro;Shirakura,Masayuki;Watanabe,Shinji;Odagiri,Takato	2
	Okayama Prefectural Institute for Environmental Science and Public Health	Kuwahara,Tomoko;Takashita,Emi;Fujisaki,Seiichiro;Shirakura,Masayuki;Watanabe,Shinji;Odagiri,Takato	4
	Okinawa Prefectural Institute of Health and Environment	Kuwahara,Tomoko;Takashita,Emi;Fujisaki,Seiichiro;Shirakura,Masayuki;Watanabe,Shinji;Odagiri,Takato	3
	Osaka City Institute of Public Health and Environmental Sciences	Kuwahara,Tomoko;Takashita,Emi;Fujisaki,Seiichiro;Shirakura,Masayuki;Watanabe,Shinji;Odagiri,Takato	2
	Osaka Prefectural Institute of Public Health	Kuwahara,Tomoko;Takashita,Emi;Fujisaki,Seiichiro;Shirakura,Masayuki;Watanabe,Shinji;Odagiri,Takato	9
	Research Institute for Environmental Sciences and Public Health of Iwate Prefecture	Kuwahara,Tomoko;Takashita,Emi;Fujisaki,Seiichiro;Shirakura,Masayuki;Watanabe,Shinji;Odagiri,Takato	3
	Saga Prefectural Institute of Public Health and Pharmaceutical Research	Kuwahara,Tomoko;Takashita,Emi;Fujisaki,Seiichiro;Shirakura,Masayuki;Watanabe,Shinji;Odagiri,Takato	4
	Sagamihara City Laboratory of Public Health	Kuwahara,Tomoko;Takashita,Emi;Fujisaki,Seiichiro;Shirakura,Masayuki;Watanabe,Shinji;Odagiri,Takato	1
	Saitama City Institute of Health Science and Research	Kuwahara,Tomoko;Takashita,Emi;Fujisaki,Seiichiro;Shirakura,Masayuki;Watanabe,Shinji;Odagiri,Takato	3
	Saitama Institute of Public Health	Kuwahara,Tomoko;Takashita,Emi;Fujisaki,Seiichiro;Shirakura,Masayuki;Watanabe,Shinji;Odagiri,Takato	10
	Sakai City Institute of Public Health	Kuwahara,Tomoko;Takashita,Emi;Fujisaki,Seiichiro;Shirakura,Masayuki;Watanabe,Shinji;Odagiri,Takato	3
	Sapporo City Institute of Public Health	Kuwahara,Tomoko;Takashita,Emi;Fujisaki,Seiichiro;Shirakura,Masayuki;Watanabe,Shinji;Odagiri,Takato	5
	Sendai City Institute of Public Health	Kuwahara,Tomoko;Takashita,Emi;Fujisaki,Seiichiro;Shirakura,Masayuki;Watanabe,Shinji;Odagiri,Takato	2
	Shiga Prefectural Institute of Public Health	Kuwahara,Tomoko;Takashita,Emi;Fujisaki,Seiichiro;Shirakura,Masayuki;Watanabe,Shinji;Odagiri,Takato	2
	Shimane Prefectural Institute of Public Health and Environmental Science	Kuwahara,Tomoko;Takashita,Emi;Fujisaki,Seiichiro;Shirakura,Masayuki;Watanabe,Shinji;Odagiri,Takato	3
	Shizuoka City Institute of Environmental Sciences and Public Health	Kuwahara,Tomoko;Takashita,Emi;Fujisaki,Seiichiro;Shirakura,Masayuki;Watanabe,Shinji;Odagiri,Takato	3
	Shizuoka Institute of Environment and Hygiene	Kuwahara,Tomoko;Takashita,Emi;Fujisaki,Seiichiro;Shirakura,Masayuki;Watanabe,Shinji;Odagiri,Takato	2
	Tochigi Prefectural Institute of Public Health and Environmental Science	Kuwahara,Tomoko;Takashita,Emi;Fujisaki,Seiichiro;Shirakura,Masayuki;Watanabe,Shinji;Hasegawa,Hideki	1
		Kuwahara,Tomoko;Takashita,Emi;Fujisaki,Seiichiro;Shirakura,Masayuki;Watanabe,Shinji;Odagiri,Takato	3
	Tokushima Prefectural Centre for Public Health and Environmental Sciences	Kuwahara,Tomoko;Takashita,Emi;Fujisaki,Seiichiro;Shirakura,Masayuki;Watanabe,Shinji;Odagiri,Takato	1
	Tokyo Metropolitan Institute of Public Health	Kuwahara,Tomoko;Takashita,Emi;Fujisaki,Seiichiro;Shirakura,Masayuki;Watanabe,Shinji;Odagiri,Takato	9
	Tottori Prefectural Institute of Public Health and Environmental Science	Kuwahara,Tomoko;Takashita,Emi;Fujisaki,Seiichiro;Shirakura,Masayuki;Watanabe,Shinji;Odagiri,Takato	1
	Toyama Institute of Health	Kuwahara,Tomoko;Takashita,Emi;Fujisaki,Seiichiro;Shirakura,Masayuki;Watanabe,Shinji;Hasegawa,Hideki	1
		Kuwahara,Tomoko;Takashita,Emi;Fujisaki,Seiichiro;Shirakura,Masayuki;Watanabe,Shinji;Odagiri,Takato	2
	Wakayama City Institute of Public Health	Kuwahara,Tomoko;Takashita,Emi;Fujisaki,Seiichiro;Shirakura,Masayuki;Watanabe,Shinji;Odagiri,Takato	3
	Wakayama Prefectural Research Center of Environment and Public Health	Kuwahara,Tomoko;Takashita,Emi;Fujisaki,Seiichiro;Shirakura,Masayuki;Watanabe,Shinji;Odagiri,Takato	3
	Yamagata Prefectural Institute of Public Health	Kuwahara,Tomoko;Takashita,Emi;Fujisaki,Seiichiro;Shirakura,Masayuki;Watanabe,Shinji;Odagiri,Takato	4
	Yamaguchi Prefectural Institute of Public Health and Environment	Kuwahara,Tomoko;Takashita,Emi;Fujisaki,Seiichiro;Shirakura,Masayuki;Watanabe,Shinji;Odagiri,Takato	2
	Yamanashi Institute for Public Health	Kuwahara,Tomoko;Takashita,Emi;Fujisaki,Seiichiro;Shirakura,Masayuki;Watanabe,Shinji;Odagiri,Takato	3
		Takashita,Emi;Fujisaki,Seiichiro;Shirakura,Masayuki;Watanabe,Shinji;Hasegawa,Hideki	1
	Yokohama City Institute of Public Health.	Kuwahara,Tomoko;Takashita,Emi;Fujisaki,Seiichiro;Shirakura,Masayuki;Watanabe,Shinji;Odagiri,Takato	11
	Yokosuka Institute of Public Health	Kuwahara,Tomoko;Takashita,Emi;Fujisaki,Seiichiro;Shirakura,Masayuki;Watanabe,Shinji;Odagiri,Takato	2
National Laboratory for Health Environment and Food	Laboratory for Virology, National Institute of Public Health		3
	National Laboratory for Health Environment and Food		22
Niigata University (IDRC)	Niigata University (IDRC)		12
Norwegian Institute of Public Health	Aalesund sjukehus	Bragstad, K; Dorenberg, D; Waalen, K; Hungnes, O	3
		Bragstad, K; Waalen, K; Hungnes, O	2
	Akershus University Hospital	Bragstad, K; Waalen, K; Hungnes, O	1
		Bragstad, K; Dudman, SG; Waalen, K; Hungnes, O	2
		Bragstad, K; Waalen, K; Hungnes, O	4
	Drammen Hospital / Vestreviken HF, Department for Medical Microbiology section Drammen	Bragstad, K; Dudman, SG; Waalen, K; Hungnes, O	1
		Bragstad, K; Hungnes, O	2
		Bragstad, K; Waalen, K; Hungnes, O	3
	Haukeland University Hospital, Dept. of Microbiology	Bragstad, K; Waalen, K; Hungnes, O	1
		Bragstad, K; Hungnes, O	7
		Bragstad, K; Waalen, K; Hungnes, O	3
	Health Forde, Department of Microbiology	Bragstad, K; Hungnes, O	2
	Innlandet Hospital Trust, Division Lillehammer, Department for Microbiology	Bragstad, K; Waalen, K; Hungnes, O	2
		Bragstad, K; Hungnes, O	6
		Bragstad, K; Waalen, K; Hungnes, O	1
	Mikrobiologisk laboratorium, Sykehuset i Vestfold	Bragstad, K; Hungnes, O	3
		Bragstad, K; Waalen, K; Hungnes, O	5
	Molde Hospital, Laboratory for Medical Microbiology	Bragstad, K; Dudman, SG; Waalen, K; Hungnes, O	1
		Bragstad, K; Waalen, K; Dorenberg, D; Hungnes, O	2
		Bragstad, K; Waalen, K; Hungnes, O	2
	Nordlandssykehuset	Bragstad, K; Dorenberg, D; Waalen, K; Hungnes, O	1
		Bragstad, K; Waalen, K; Dorenberg, D; Hungnes, O	1
		Bragstad, K; Waalen, K; Hungnes, O	3
	Oslo University Hospital, Ulleval Hospital, Dept. of Microbiology	Bragstad, K; Hungnes, O	5
		Bragstad, K; Waalen, K; Hungnes, O	1
	Ostfold Hospital - Fredrikstad, Dept. of Microbiology	Bragstad, K; Hungnes, O	1
	Sorlandet Sykehus HF, Dept. of Medical Microbiology	Bragstad, K; Dorenberg, D; Waalen, K; Hungnes, O	2
		Bragstad, K; Hungnes, O	3
		Bragstad, K; Waalen, K; Dorenberg, D; Hungnes, O	2
		Bragstad, K; Waalen, K; Hungnes, O	3
	St. Olavs Hospital HF, Dept. of Medical Microbiology	Bragstad, K; Waalen, K; Hungnes, O	1
		Bragstad, K; Dorenberg, D; Waalen, K; Hungnes, O	1
		Bragstad, K; Waalen, K; Dorenberg, D; Hungnes, O	2
		Bragstad, K; Waalen, K; Hungnes, O	6
	Stavanger Universitetssykehus, Avd. for Medisinsk Mikrobiologi	Bragstad, K; Waalen, K; Hungnes, O	2
		Bragstad, K; Dorenberg, D; Waalen, K; Hungnes, O	1
		Bragstad, K; Dudman, SG; Waalen, K; Hungnes, O	1
		Bragstad, K; Hungnes, O	4
		Bragstad, K; Waalen, K; Dorenberg, D; Hungnes, O	2
		Bragstad, K; Waalen, K; Hungnes, O	11
	Unilabs Telelab, Laboratory for Medical Microbiology	Bragstad, K; Dorenberg, D; Waalen, K; Hungnes, O	1
		Bragstad, K; Hungnes, O	3
		Bragstad, K; Waalen, K; Dorenberg, D; Hungnes, O	2
		Bragstad, K; Waalen, K; Hungnes, O	4
	Universitetssykehuset Nord-Norge HF, Avd. mikrobiologi og smittevern	Bragstad, K; Waalen, K; Hungnes, O	1
		Bragstad, K; Waalen, K; Dorenberg, D; Hungnes, O	1
		Bragstad, K; Waalen, K; Hungnes, O	1
	Unknown	Bragstad, K; Waalen, K; Hungnes, O	2
		Bragstad, K; Waalen, K; Dorenberg, D; Hungnes, O	1
		Bragstad, K; Waalen, K; Hungnes, O	8
Public Health Agency of Canada (PHAC)	B.C. Centre for Disease Control	Bastien, N.; Grenkow, D.; Hart, L.; Normand, S.; Powell, A.; Li, Y.	5
	Laboratoire de Santé Publique du Québec	Bastien, N.; Grenkow, D.; Hart, L.; Normand, S.; Powell, A.; Li, Y.	3
	Ontario Agency for Health Protection and Promotion (OAHPP)	Bastien, N.; Grenkow, D.; Hart, L.; Normand, S.; Powell, A.; Li, Y.	35
	Provincial Laboratory of Public Health for Southern Alberta	Bastien, N.; Grenkow, D.; Hart, L.; Normand, S.; Powell, A.; Li, Y.	37
	Public Health Ontario	Bastien, N.; Grenkow, D.; Hart, L.; Normand, S.; Powell, A.; Li, Y.	2
		Bastien, N.; Grenkow, D.; Hart, L.; Powell, A.; Li, Y.	2
	Queen Elizabeth Hospital Department of Laboratory Medicine	Bastien, N.; Grenkow, D.; Hart, L.; Normand, S.; Powell, A.; Li, Y.	1
	Roy Romanow Provincial Laboratory	Bastien, N.; Grenkow, D.; Hart, L.; Normand, S.; Powell, A.; Li, Y.	2
	Unknown	Bastien, N.; Grenkow, D.; Hart, L.; Normand, S.; Powell, A.; Li, Y.	139
Public Health Agency of Sweden	Unknown		148
Public Health Wales Microbiology Cardiff	Molecular Diagnostics Unit		1
	Public Health Wales Microbiology Cardiff		31
	Unknown		2
Research Institute of Influenza	Unknown		3
Robert Koch Institute Nationales Referenzzentrum für Influenza	Unknown		101
		Duwe S, Wedde M	1
		Heider, A.; Wedde, M.; Schweiger, B.	43
Saitama Medical University	Saitama medical university		6
Scientific Institute of Public Health (WIV-ISP)	Sciensano (Scientific Institute of Public Health)		37
	Scientific Institute of Public Health (WIV-ISP)		16
State Research Center of Virology and Biotechnology (VECTOR)	Center of Hygiene and Epidemiology in Republic of North Osetia-Alania	Alexey,Danilenko; Ivan,Susloparov; Natalya,Kolosova; Alexey,Danilenko; Natalya,Goncharova; Juliya,Bulanovich; Polina,Torzhkova; Alexander,Durymanov; Svetlana,Svyatchenko; Tatyana,Ilyicheva; Alexander,Ryzhikov	1
	Center of Hygiene and Epidemiology in Stavropol Territory	Alexey,Danilenko; Ivan,Susloparov; Natalya,Kolosova; Alexey,Danilenko; Natalya,Goncharova; Juliya,Bulanovich; Polina,Torzhkova; Alexander,Durymanov; Svetlana,Svyatchenko; Tatyana,Ilyicheva; Alexander,Ryzhikov	2
	FBUZ "Center of hygiene and epidemiology"	Alexey,Danilenko; Ivan,Susloparov; Natalya,Kolosova; Natalya,Goncharova; Juliya,Bulanovich; Polina,Torzhkova; Alexander,Durymanov; Svetlana,Svyatchenko; Tatyana,Ilyicheva; Alexander,Ryzhikov	1
	The Center of Hygiene and Epidemiology in the Republic of Crimea and the city of federal significance Sevastopol	Alexey,Danilenko; Ivan,Susloparov; Natalya,Kolosova; Alexey,Danilenko; Juliya,Bulanovich; Polina,Torzhkova; Alexander,Durymanov; Svetlana,Svyatchenko; Tatyana,Ilyicheva; Alexander,Ryzhikov	1
	Unknown	Natalya,Goncharova; Ivan,Susloparov; Natalya,Kolosova; Alexey,Danilenko; Juliya,Bulanovich; Alexander,Durymanov; Svetlana,Svyatchenko; Tatyana,Ilyicheva; Alexander,Ryzhikov	1
		Alexey,Danilenko; Ivan,Susloparov; Natalya,Kolosova; Alexey,Danilenko; Natalya,Goncharova; Juliya,Bulanovich; Alexander,Durymanov; Svetlana,Svyatchenko; Tatyana,Ilyicheva; Alexander,Ryzhikov	4
		Ivan,Susloparov; Natalya,Goncharova; Natalya,Kolosova; Alexander,Durymanov; Svetlana,Svyatchenko; Tatyana,Ilyicheva; Alexander,Ryzhikov	1
		Ivan,Susloparov; Natalya,Goncharova; Natalya,Kolosova; Juliya, Bulanovich; Alexander,Durymanov; Svetlana,Svyatchenko; Tatyana,Ilyicheva; Alexander,Ryzhikov	1
		Ivan,Susloparov; Natalya,Goncharova; Natalya,Kolosova; Juliya, Bulanovich; Alexander,Durymanov; Svetlana,Svyatchenko; Tatyana,Ilyicheva; Alexander,Ryzhikov	1
		Ivan,Susloparov; Natalya,Goncharova; Natalya,Kolosova; Yulia, Bulanovich; Alexander,Durymanov; Svetlana,Svyatchenko; Tatyana,Ilyicheva; Alexander,Ryzhikov	2
		Ivan,Susloparov; Natalya,Goncharova; Natalya,Kolosova; Yulia, Bulanovich; Alexander,Durymanov; Svetlana,Svyatchenko; Tatyana,Ilyicheva; Alexander,Ryzhikov	3
		Ivan,Susloparov; Natalya,Kolosova; Alexey,Danilenko; Natalya,Goncharova; Juliya,Bulanovich; Alexander,Durymanov; Svetlana,Svyatchenko; Tatyana,Ilyicheva; Alexander,Ryzhikov	2
		Natalia,Kolosova; Alexey,Danilenko; Ivan,Susloparov; Natalya,Goncharova; Juliya, Bulanovich; Alexander,Durymanov; Svetlana,Svyatchenko; Tatyana,Ilyicheva; Alexander,Ryzhikov	5
Statens Serum Institute	Statens Serum Institute	Trebbien, R.	1
	Unknown		101
Swiss National Reference Centre for Influenza	Swiss National Reference Centre for Influenza	Gon?alves, A.R.; Cordey, S.; Kaiser, L.	33
The University of Hong Kong	The University of Hong Kong		13
	The University of Hong Kong		8
U.S. Air Force School of Aerospace Medicine	U.S. Air Force School of Aerospace Medicine	Gruner, W.E.; Fries, A.C.; Garrett, C.M.; Powell, M.L.; Hanson, J.F.; DeMarcus, L.S.; Sjoberg, P.A.; Bogue, A.L.; Robbins, A.S.; Macias, E.A.; Lambert, A.W.; Dane, D.J.	7
UCD National Virus Reference Laboratory	UCD National Virus Reference Laboratory		3
	UCD National Virus Reference Laboratory	Dunford, L.	140
UK Health Security Agency - Colindale	UK Health Security Agency - Colindale		4
		Galiano,M.	642
University of Bari	UOC Policlinico di Bari DIMO	Chironna, M.; De Robertis, A.L.; Casulli, D.	21
University of Tokyo, Institute of Medical Science	The Institute of Medical Science, the University of Tokyo		1
	University of Tokyo, Institute of Medical Science		60
Virology Laboratory & Vaccine Research Area, FISABIO - Public Health, Center of Public Health Research (CSISP), Gen. Valenciana	Virology Laboratory, FISABIO - Public Health, Generalitat Valenciana	Lopez, F. Xavier; Diez, Javier	30
WHO Chinese National Influenza Center	WHO Chinese National Influenza Center		3
		Xiaoxu,Zeng; Xiyan,Li; Weijuan,Huang; Yuelong,Shu; Dayan,Wang;Lei,Yang	1
		Xiaoxu,Zeng;Xiyan,Li;Weijuan,Huang;Lei,Yang;Dayan,Wang	7
		Xiaoxu,Zeng;Xiyan,Li;Weijuan,Huang;Lei,Yang;Dayan,Wang;Yuelong,Shu	399
WHO Collaborating Centre for Reference and Research on Influenza	Alfred Hospital	Deng,Y-M; Iannello,P; Lau,H; Kaye,M; Todd,A; Komadina,N.	3
		Deng,Y-M; Iannello,P; Lau,H; Kaye,M; Todd,A; Spirason,N; Komadina,N.	4
		Deng,Y-M; Iannello,P; Lau,H; Spirason,N; Moselen,J; Aziz,A; Komadina,N.	1
		Deng,Y-M; Iannello,P; Lau,H; Todd,A; Spirason,N; Komadina,N.	1
		Deng,Y-M; Iannello,P; Lau,H; Todd,A; Spirason,N; Moselen,J; Aziz,A; Komadina,N.	1
		Deng,Y-M; Iannello,P; Lau,H; Todd,A; Spirason,N; Moselen,J; Komadina,N.	1
	Auckland Hospital	Deng,Y-M.; Iannello,P.; Lau, H.; Kaye,M.; Todd,A.; Komadina,N.	1
	Austin Health	Deng,Y-M.; Iannello,P.; Lau,H.; Kaye,M.; Todd,A.; Komadina,N.	3
		Deng,Y-M; Iannello,P; Lau,H; Kaye,M; Todd,A; Spirason,N; Komadina,N.	1
	Australian Clinical Laboratories	Deng,Y-M; Iannello,P; Lau,H; Kaye,M; Todd,A; Spirason,N; Komadina,N.	1
	Beijing Centers for Diseases Prevention and Control	Deng,Y-M; Iannello,P; Lau,H; Kaye,M; Todd,A; Spirason,N; Komadina,N	1
		Deng,Y-M; Iannello,P; Lau,H; Kaye,M; Todd,A; Spirason,N; Komadina,N.	2
	Canberra Hospital	Deng,Y-M; Iannello,P; Lau,H; Kaye,M; Todd,A; Komadina,N.	3
		Deng,Y-M; Iannello,P; Lau,H; Kaye,M; Todd,A; Spirason,N; Komadina,N.	5
		Deng,Y-M; Iannello,P; Lau,H; Todd,A; Spirason,N; Komadina,N.	1
		Deng,Y-M; Iannello,P; Lau,H; Todd,A; Spirason,N; Moselen,J; Komadina,N.	3
	Canterbury Health Services	Deng,Y-M.; Iannello,P.; Lau,H.; Kaye,M.; Todd,A.; Komadina,N.	2
		Deng,Y-M; Iannello,P; Lau,H; Kaye,M; Todd,A; Komadina,N.	1
		Deng,Y-M; Iannello,P; Lau,H; Kaye,M; Todd,A; Spirason,N; Komadina,N.	3
		Deng,Y-M;Iannello,P; Lau,H;Kaye,M; Todd,A; Spirason,N; Komadina,N.	3
	Centers for Disease Control and Prevention	Deng,Y-M; Iannello,P; Lau,H; Kaye,M; Todd,A; Spirason,N; Komadina,N	1
	Childrens Hospital Westmead	Deng,Y-M; Iannello,P; Lau,H; Kaye,M; Todd,A; Spirason,N; Komadina,N.	1
		Deng,Y-M; Iannello,P; Lau,H; Todd,A; Spirason,N; Komadina,N.	1
		Deng,Y-M; Iannello,P; Lau,H; Todd,A; Spirason,N; Moselen,J; Komadina,N.	2
	Clinical Virology Unit, CDIM	Deng,Y-M.; Iannello,P.; Kaye,M.; Lau,H; Todd,A.; Komadina,N.	1
		Deng,Y-M; Iannello,P; Lau,H; Kaye,M; Spirason,N; Komadina,N.	3
		Deng,Y-M; Iannello,P; Lau,H; Kaye,M; Todd,A; Komadina,N.	2
		Deng,Y-M; Iannello,P; Lau,H; Kaye,M; Todd,A; Spirason,N; Komadina,N.	5
		Deng,Y-M; Iannello,P; Lau,H; Todd,A; Spirason,N; Komadina,N.	1
		Deng,Y-M; Iannello,P; Lau,H; Todd,A; Spirason,N; Moselen,J; Komadina,N.	1
	CSL Ltd	Deng,Y-M.; Iannello,P.; Lau,H.; Kaye,M.; Todd,A.; Komadina,N.	2
		Deng,Y-M; Iannello,P; Lau,H; Todd,A; Spirason,N; Moselen,J; Komadina,N.	1
	Hobart Pathology	Deng,Y-M; Iannello,P; Lau,H; Kaye,M; Todd,A; Komadina,N.	5
		Deng,Y-M; Iannello,P; Lau,H; Todd,A; Spirason,N; Moselen,J; Komadina,N.	1
	Institut Pasteur New Caledonia	Deng,Y-M.; Iannello,P.; Lau, H.; Kaye,M.; Todd,A.; Komadina,N.	1
		Deng,Y-M; Iannello,P; Lau,H; Kaye,M; Spirason,N; Komadina,N.	1
		Deng,Y-M; Iannello,P; Lau,H; Kaye,M; Todd,A; Komadina,N.	1
		Deng,Y-M; Iannello,P; Lau,H; Kaye,M; Todd,A; Spirason,N; Komadina,N	4
		Deng,Y-M; Iannello,P; Lau,H; Kaye,M; Todd,A; Spirason,N; Komadina,N.	6
		Deng,Y-M; Iannello,P; Lau,H; Kaye,M;Todd,A; Spirason,N; Komadina,N.	9
		Deng,Y-M; Iannello,P; Lau,H; Todd,A; Spirason,N; Komadina,N.	1
		Deng,Y-M; Iannello,P; Lau,H; Todd,A; Spirason,N; Moselen,J; Komadina,N.	1
	Institut Penyelidikan Perubatan	Deng,Y-M; Iannello,P; Lau,H; Kaye,M; Todd,A; Spirason,N; Komadina,N.	12
		Deng,Y-M; Iannello,P; Lau,H; Todd,A; Spirason,N; Komadina,N.	3
		Deng,Y-M; Iannello,P; Lau,H; Todd,A; Spirason,N; Moselen,J; Komadina,N.	3
	Institute of Environmental Science & Research	Deng,Y-M.; Iannello,P.; Lau,H.; Kaye,M.; Todd,A.; Komadina,N.	1
		Deng,Y-M; Iannello,P; Lau,H; Kaye,M; Todd,A; Komadina,N.	19
		Deng,Y-M; Iannello,P; Lau,H; Kaye,M; Todd,A; Spirason,N; Komadina,N	1
	Institute of Environmental Science and Research (ESR)		2
		Deng,Y-M; Iannello,P; Lau,H; Kaye,M; Todd,A; Spirason,N; Komadina,N	4
		Deng,Y-M; Iannello,P; Lau,H; Kaye,M; Todd,A; Spirason,N; Komadina,N.	1
		Deng,Y-M; Iannello,P; Lau,H; Kaye,M;Todd,A; Spirason,N; Komadina,N.	9
		Deng,Y-M; Iannello,P; Lau,H; Todd,A; Spirason,N; Moselen,J; Komadina,N.	1
	Institute of Medical and Veterinary Science (IMVS)	Deng,Y-M.; Iannello,P.; Lau,H.; Kaye,M.; Todd,A.; Komadina,N.	6
		Deng,Y-M.; Iannello,P.; Spirason,N.; Lau,H.; Kaye,M.; Komadina,N.	1
		Deng,Y-M; Iannello,P; Lau,H; Kaye,M; Spirason,N; Komadina,N.	1
		Deng,Y-M; Iannello,P; Lau,H; Kaye,M; Todd,A; Komadina,N.	7
		Deng,Y-M; Iannello,P; Lau,H; Kaye,M; Todd,A; Spirason,N; Komadina,N	2
		Deng,Y-M; Iannello,P; Lau,H; Kaye,M; Todd,A; Spirason,N; Komadina,N.	15
		Deng,Y-M; Iannello,P; Lau,H; Todd,A; Spirason,N; Komadina,N.	11
		Deng,Y-M; Iannello,P; Lau,H; Todd,A; Spirason,N; Moselen,J; Komadina,N.	1
		Deng,Y-M;Iannello,P; Lau,H;Kaye,M; Todd,A; Spirason,N; Komadina,N.	2
	Institute Pasteur du Cambodia	Deng,Y-M.; Iannello,P.; Lau,H.; Kaye,M.; Todd,A.; Komadina,N.	3
		Deng,Y-M; Iannello,P; Lau,H; Kaye,M; Todd,A; Spirason,N; Komadina,N	1
		Deng,Y-M; Iannello,P; Lau,H; Kaye,M; Todd,A; Spirason,N; Komadina,N.	8
		Deng,Y-M; Iannello,P; Lau,H; Kaye,M;Todd,A; Spirason,N; Komadina,N.	1
		Deng,Y-M; Iannello,P; Lau,H; Todd,A; Spirason,N; Komadina,N.	3
		Deng,Y-M; Iannello,P; Lau,H; Todd,A; Spirason,N; Moselen,J; Komadina,N.	2
	Instituto Oswaldo Cruz FIOCRUZ - Laboratory of Respiratory Viruses and Measles (LVRS)	Deng,Y-M.; Iannello,P.; Lau,H.; Kaye,M.; Todd,A.: Komadina,N.	2
	John Hunter Hospital	Deng,Y-M; Iannello,P; Lau,H; Kaye,M; Spirason,N; Komadina,N.	2
		Deng,Y-M; Iannello,P; Lau,H; Kaye,M; Todd,A; Komadina,N.	4
		Deng,Y-M; Iannello,P; Lau,H; Kaye,M; Todd,A; Spirason,N; Komadina,N	4
		Deng,Y-M; Iannello,P; Lau,H; Kaye,M; Todd,A; Spirason,N; Komadina,N.	11
		Deng,Y-M; Iannello,P; Lau,H; Kaye,M;Todd,A; Spirason,N; Komadina,N.	1
		Deng,Y-M; Iannello,P; Lau,H; Todd,A; Spirason,N; Komadina,N.	1
		Deng,Y-M;Iannello,P; Lau,H;Kaye,M; Todd,A; Spirason,N; Komadina,N.	6
	Laboratorio De Saude Publico	Deng,Y-M; Iannello,P; Lau,H; Kaye,M; Spirason,N; Komadina,N.	3
		Deng,Y-M; Iannello,P; Lau,H; Todd,A; Spirason,N; Komadina,N.	1
	Laboratório Nacional da Saúde	Da Costa,E; Tilman,A; Barreto,I; Freitas,L; Wapling,J; Deng,Y-M; Komadina,N.	5
	Lismore Base Hospital	Deng,Y-M; Iannello,P; Lau,H; Kaye,M; Todd,A; Spirason,N; Komadina,N.	1
	Medical Research Institute	Deng,Y-M.; Iannello,P.; Lau,H.; Kaye,M.; Todd,A.; Komadina,N.	3
		Deng,Y-M; Iannello,P; Lau,H; Kaye,M; Todd,A; Spirason,N; Komadina,N.	4
		Deng,Y-M; Iannello,P; Lau,H; Todd,A; Spirason,N; Komadina,N.	1
	Melbourne Pathology	Deng,Y-M.; Iannello,P.; Lau, H.; Kaye,M.; Todd,A.; Komadina,N.	1
	Ministry of Health, NIHRD	Siswanto,S; Setiawaty,V; Deng, Y-M; Komadina,N.	6
	Monash Medical Centre		1
		Deng,Y-M.; Iannello,P.; Lau,H.; Kaye,M.; Todd,A.; Komadina,N.	12
		Deng,Y-M; Iannello,P; Lau,H; Kaye,M; Todd,A; Komadina,N.	5
		Deng,Y-M; Iannello,P; Lau,H; Kaye,M; Todd,A; Spirason,N; Komadina,N.	5
	National Centre for Scientific Services for Virology and Vector Borne Diseases		3
		Deng,Y-M.; Iannello,P.; Lau,H.; Kaye,M.; Todd,A.: Komadina,N.	3
		Deng,Y-M.; Iannello,P.; Lau,H.; Kaye,M.; Todd,A.; Komadina,N.	1
		Deng,Y-M; Iannello,P; Lau,H; Kaye,M; Todd,A; Komadina,N.	2
		Deng,Y-M; Iannello,P; Lau,H; Kaye,M; Todd,A; Spirason,N; Komadina,N	4
		Deng,Y-M; Iannello,P; Lau,H; Kaye,M; Todd,A; Spirason,N; Komadina,N.	6
		Deng,Y-M; Iannello,P; Lau,H; Kaye,M;Todd,A; Spirason,N; Komadina,N.	1
	National Institute for Communicable Disease		2
		Deng,Y-M; Iannello,P; Lau,H; Kaye,M; Todd,A; Komadina,N.	2
	National Institute of Infectious Diseases (NIID)	Deng,Y-M.; Iannello,P.; Lau,H.; Kaye,M.; Todd,A.; Komadina,N.	2
	National Referral Hospital	Deng,Y-M.; Iannello,P.; Lau,H.; Kaye,M.; Todd,A.; Spirason,N.; Komadina,N.	1
	Papua New Guinea Institute of Medical Research	Deng,Y-M; Iannello,P; Lau,H; Kaye,M; Todd,A; Komadina,N.	2
	Pathwest QE II Medical Centre	Deng,Y-M.; Iannello,P.; Lau,H.; Kaye,M.; Todd,A.; Komadina,N.	2
		Deng,Y-M.; Iannello,P.; Lau,H.; Kaye,M.; Todd,A.; Spirason,N.; Komadina,N.	2
		Deng,Y-M; Iannello,P; Lau,H; Kaye,M; Spirason,N; Komadina,N.	2
		Deng,Y-M; Iannello,P; Lau,H; Kaye,M; Todd,A; Komadina,N.	1
		Deng,Y-M; Iannello,P; Lau,H; Kaye,M; Todd,A; Spirason,N; Komadina,N.	3
		Deng,Y-M; Iannello,P; Lau,H; Todd,A; Spirason,N; Komadina,N.	1
		Deng,Y-M;Iannello,P; Lau,H;Kaye,M; Todd,A; Spirason,N; Komadina,N.	1
	Prince of Wales Hospital	Deng,Y-M.; Iannello,P.; Lau,H.; Kaye,M.; Todd,A.; Spirason,N.; Komadina,N.	2
		Deng,Y-M; Iannello,P; Lau,H; Kaye,M; Todd,A; Spirason,N; Komadina,N.	1
	Queensland Health Forensic and Scientific Services		2
		Deng, Y-M.; Iannello, P.; Spirason, N.; Lau, H.; Kaye, M.; Komadina, N.	2
		Deng,Y-M.; Iannello,P.; Kaye,M.; Lau,H; Todd,A.; Komadina,N.	1
		Deng,Y-M.; Iannello,P.; Lau,H.; Kaye,M.; Todd,A.; Komadina,N.	5
		Deng,Y-M; Iannello,P; Lau,H; Kaye,M; Spirason,N; Komadina,N.	2
		Deng,Y-M; Iannello,P; Lau,H; Kaye,M; Todd,A; Komadina,N.	7
		Deng,Y-M; Iannello,P; Lau,H; Kaye,M; Todd,A; Spirason,N; Komadina,N	4
		Deng,Y-M; Iannello,P; Lau,H; Kaye,M; Todd,A; Spirason,N; Komadina,N.	8
		Deng,Y-M; Iannello,P; Lau,H; Kaye,M;Todd,A; Spirason,N; Komadina,N.	1
		Deng,Y-M; Iannello,P; Lau,H; Todd,A; Spirason,N; Komadina,N.	1
		Deng,Y-M; Iannello,P; Lau,H; Todd,A; Spirason,N; Moselen,J; Komadina,N.	1
	R.I.P.A.S. Hospital, Department of Laboratory Services	Deng,Y-M; Iannello,P; Lau,H; Todd,A; Spirason,N; Komadina,N.	5
		Deng,Y-M; Iannello,P; Lau,H; Todd,A; Spirason,N; Moselen,J; Komadina,N.	3
	Research Institute of Tropical Medicine	Deng,Y-M.; Iannello,P.; Lau,H.; Kaye,M.; Todd,A.; Komadina,N.	4
		Deng,Y-M; Iannello,P; Lau,H; Kaye,M; Todd,A; Komadina,N.	1
		Deng,Y-M; Iannello,P; Lau,H; Todd,A; Spirason,N; Komadina,N.	2
	Royal Darwin Hospital	Deng, Y-M.; Iannello, P.; Spirason, N.; Lau, H.; Kaye, M.; Komadina, N.	2
		Deng,Y-M.; Iannello,P.; Lau,H.; Kaye,M.; Todd,A.; Komadina,N.	2
		Deng,Y-M; Iannello,P; Lau,H; Kaye,M; Todd,A; Komadina,N.	2
		Deng,Y-M; Iannello,P; Lau,H; Kaye,M; Todd,A; Spirason,N; Komadina,N	1
		Deng,Y-M; Iannello,P; Lau,H; Kaye,M; Todd,A; Spirason,N; Komadina,N.	8
		Deng,Y-M; Iannello,P; Lau,H; Todd,A; Spirason,N; Komadina,N.	3
	Royal Hobart Hospital	Deng,Y-M; Iannello,P; Lau,H; Kaye,M; Todd,A; Komadina,N.	1
	Royal Melbourne Hospital	Deng,Y-M; Iannello,P; Lau,H; Kaye,M; Todd,A; Spirason,N; Komadina,N	1
	Victorian Infectious Diseases Reference Laboratory		1
		Deng,Y-M.; Iannello,P.; Lau,H.; Kaye,M.; Todd,A.; Komadina,N.	1
		Deng,Y-M; Iannello,P; Lau,H; Kaye,M; Todd,A; Komadina,N.	2
		Deng,Y-M; Iannello,P; Lau,H; Kaye,M; Todd,A; Spirason,N; Komadina,N	1
		Deng,Y-M; Iannello,P; Lau,H; Kaye,M; Todd,A; Spirason,N; Komadina,N.	7
		Deng,Y-M; Iannello,P; Lau,H; Todd,A; Spirason,N; Moselen,J; Komadina,N.	1
	WHO Collaborating Centre for Reference and Research on Influenza	Deng,Y-M; Iannello,P; Lau,H; Kaye,M; Todd,A; Spirason,N; Komadina,N.	1
	WHO National Influenza Centre, National Institute of Medical Research (NIMR)	Deng,Y-M.; Iannello,P.; Lau,H.; Kaye,M.; Todd,A.; Komadina,N.	3
		Deng,Y-M; Iannello,P; Lau,H; Kaye,M; Todd,A; Komadina,N.	5
		Deng,Y-M; Iannello,P; Lau,H; Kaye,M; Todd,A; Spirason,N; Komadina,N.	8
		Deng,Y-M; Iannello,P; Lau,H; Kaye,M;Todd,A; Spirason,N; Komadina,N.	5
		Deng,Y-M; Iannello,P; Lau,H; Todd,A; Spirason,N; Komadina,N.	1
WHO National Influenza Centre Russian Federation	Center of Hygiene and Epidemiology in Krasnodar Territory		1
	Center of Hygiene and Epidemiology in Republic of Sakha (Yakutia)		3
	Center of Hygiene and Epidemiology in Republic of Chechnya		3
	FBUZ "Center of hygiene and epidemiology"		1
	Ivanovsky Research Institute of Virology RAMS	Fadeev, A.; Egorova, A.; Musaeva, T.; Eder, V.; Pisareva, M.; Komissarov, A.	6
	Research Institute of Experimental and Clinical Medicine		1
	Research Institute of Influenza, Ministry of Healthcare of the Russian Federation		2
	Unknown		31
		Fadeev, A.; Egorova, A.; Musaeva, T.; Eder, V.; Pisareva, M.; Komissarov, A.	12
Zhejiang Provincial Center for Disease Control and Prevention	Unknown		8
